# Supplementary material for: Asperienes A–D, Bioactive Sesquiterpenes from the Marine-Derived Fungus Aspergillus flavus
Source: Mar Drugs. 2019 Sep 26;17(10):550. doi: 10.3390/md17100550 (PMC6836145; doi:10.3390/md17100550)
Supplement: Supplementary file 1 [file marinedrugs-17-00550-s001.zip]

Archive with 1 entries (1 files):
- SI20190907.doc
